# Supplementary material for: An Efficient Method for the Differentiation of Human iPSC-Derived Endoderm toward Enterocytes and Hepatocytes
Source: Cells. 2021 Apr 6;10(4):812. doi: 10.3390/cells10040812 (PMC8067398; doi:10.3390/cells10040812)
Supplement: Supplementary file 1 [file cells-10-00812-s001.zip]

Archive with 2 entries (2 files):
- supplementary table s1.pdf
- supplementary-Figure s1.pdf
